# Supplementary material for: Mediterranean Diet and Mortality in People with Cardiovascular Disease: A Meta-Analysis of Prospective Cohort Studies
Source: Nutrients. 2021 Jul 29;13(8):2623. doi: 10.3390/nu13082623 (PMC8400615; doi:10.3390/nu13082623)
Supplement: Supplementary file 1 [file nutrients-13-02623-s001.zip]

Archive with 1 entries (1 files):
- nutrients-1287290-supplementary.pdf
